# Supplementary material for: Low-Loading f-MXene/Fluorosilicone Hybrid Highly Hydrophobic Coatings: Anti-Photoaging Mechanism and Application in Durable Protection of Stone and Brick Cultural Heritage
Source: Polymers (Basel). 2026 May 29;18(11):1346. doi: 10.3390/polym18111346 (PMC13258994; doi:10.3390/polym18111346)
Supplement: Supplementary file 1 [file polymers-18-01346-s001.zip]

Archive with 1 entries (1 files):
- polymers-4278357-supplementary.pdf
